# Supplementary material for: X-ray Photoelectron Spectroscopy (XPS) Analysis of Ultrafine Au Nanoparticles Supported over Reactively Sputtered TiO2 Films
Source: Nanomaterials (Basel). 2022 Oct 21;12(20):3692. doi: 10.3390/nano12203692 (PMC9609015; doi:10.3390/nano12203692)
Supplement: Supplementary file 1 [file nanomaterials-12-03692-s001.zip]

Archive with 1 entries (1 files):
- nanomaterials-1957906-supplementary.pdf
